# Supplementary material for: Strong External Electric Fields Reduce Explosive Sensitivity: A Theoretical Investigation into the Reaction Selectivity in NH2NO2∙∙∙NH3
Source: Molecules. 2023 Mar 13;28(6):2586. doi: 10.3390/molecules28062586 (PMC10058811; doi:10.3390/molecules28062586)
Supplement: Supplementary file 1 [file molecules-28-02586-s001.zip]

Archive with 1 entries (1 files):
- molecules-2247143-supplementary.pdf
